# Supplementary material for: Electrophysiological Substrate and Pulmonary Vein Reconnection Patterns in Recurrent Atrial Fibrillation: Comparing Thermal Strategies in Patients Undergoing Redo Ablation
Source: J Cardiovasc Dev Dis. 2025 Aug 2;12(8):298. doi: 10.3390/jcdd12080298 (PMC12386683; doi:10.3390/jcdd12080298)
Supplement: Supplementary file 1 [file jcdd-12-00298-s001.zip]

Archive with 1 entries (1 files):
- jcdd-3733404-supplementary.pdf
